# Supplementary material for: Identification of a new vector species of avian haemoproteids, with a description of methodology for the determination of natural vectors of haemosporidian parasites
Source: Parasit Vectors. 2019 Jun 18;12:307. doi: 10.1186/s13071-019-3559-8 (PMC6582567; doi:10.1186/s13071-019-3559-8)
Supplement: Supplementary file 2 — Additional file 2: Table S2. Measurements of sporozoites detected in Culicoides kibunensis biting midges. Widths, lengths (μm) and areas of Haemoproteus pallidus sporozoites detected in Culicoides kibunensis biting midges are provided. [file 13071_2019_3559_MOESM2_ESM.xlsx]

## Sheet: Table S2
	Additional file 2: Table S2. Measurements of Haemoproteus pallidus sporozoites detected in Culicoides kibunensis biting midges.
No.	Width (µm)	Length (µm)	Area (µm2)
1	1.1	9.66	9.41
2	1.4	10.34	11.29
3	1.29	9.81	11.42
4	1.38	8.54	11.32
5	1.26	10.33	10.43
6	1.13	10.14	10.4
7	1.26	10.62	10.39
8	1.04	9.55	9.64
9	1.11	9.71	10.73
10	1.66	8.66	10.21
11	1.16	10.26	10.52
12	1.1	11.7	12.04
13	1.5	10.95	10.79
14	1.34	11.65	11.4
15	1.37	11.02	12.11
16	1.41	12.97	13.03
17	1.3	11.12	12.58
18	1.37	8.41	8.72
19	1.23	9.96	9.41
20	1.16	9.69	12.01
21	1.37	10.96	10.23
